# Supplementary material for: Ecophysiological Differentiation among Two Resurrection Ferns and Their Allopolyploid Derivative
Source: Plants (Basel). 2023 Apr 1;12(7):1529. doi: 10.3390/plants12071529 (PMC10096763; doi:10.3390/plants12071529)
Supplement: Supplementary file 1 [file plants-12-01529-s001.zip]

Archive with 2 entries (2 files):
- Supplementary materials_Data S1_FINAL.xlsx
- Supplementary materials_Tables and figures_FINAL.doc.pdf
