# Supplementary material for: Ecophysiological Differentiation among Two Resurrection Ferns and Their Allopolyploid Derivative
Source: Plants (Basel). 2023 Apr 1;12(7):1529. doi: 10.3390/plants12071529 (PMC10096763; doi:10.3390/plants12071529)
Supplement: Supplementary file 1 [file plants-12-01529-s001.zip › Supplementary materials_Data S1_FINAL.xlsx]

## Sheet: LMA
Species	DW (mg)	Area (mm2)	LMA (g/m2)
HH	5.691	27.627	205.994
HH	2.884	18.141	158.977
HH	1.761	16.213	108.617
HH	2.954	17.732	166.591
HH	5.454	26.258	207.708
HH	6.961	32.203	216.16
HH	5.708	29.616	192.734
HH	15.95	62.623	254.699
HH	3.637	29.162	124.717
HH	17.625	75.613	233.095
HH	4.204	21.617	194.477
HH	8.166	38.986	209.46
HH	2.554	16.521	154.591
HH	8.354	48.854	170.999
HH	4.443	23.369	190.124
HHPP	6.556	34.369	190.753
HHPP	3.068	21.059	145.686
HHPP	5.094	33.605	151.585
HHPP	6.115	87.585	69.8179
HHPP	8.835	44.721	197.558
HHPP	18.12	101.098	179.232
HHPP	11.052	64.348	171.754
HHPP	5.355	53.169	100.717
HHPP	5.887	32.42	181.585
HHPP	6.741	71.862	93.8048
HHPP	3.639	23.176	157.016
HHPP	1.716	22.633	75.8185
HHPP	8.606	60.84	141.453
HHPP	2.956	19.153	154.336
HHPP	2.538	29.738	85.3453
PP	5.247	73.256	71.6255
PP	6.978	62.874	110.984
PP	6.028	63.389	95.0954
PP	8.232	75.631	108.844
PP	6.484	74.324	87.2397
PP	14.182	131.138	108.146
PP	7.18	78.678	91.258
PP	7.125	75.632	94.2062
PP	8.362	82.289	101.617
PP	8.08	92.5	87.3514
PP	4.52	53.817	83.9883
PP	3.326	28.298	117.535
PP	4.092	44.801	91.3372
PP	9.763	103.626	94.2138
PP	6.025	55.774	108.025

## Sheet: RWC
Species	RWC (%)	RWC_Arcsin (degrees)
HH	68.4556	55.8304
HH	83.8701	66.3205
HH	81.6425	64.6304
HH	92.1875	73.7691
HH	77.3826	61.6031
HH	83.8694	66.3199
HH	86.6192	68.5433
HHPP	81.9302	64.8439
HHPP	93.8342	75.6225
HHPP	91.9651	73.5333
HHPP	89.1626	70.7796
HHPP	86.2235	68.2124
HHPP	91.0466	72.5891
HHPP	84.2805	66.6418
PP	93.3294	75.0322
PP	91.4585	73.0068
PP	89.1204	70.7408
PP	85.5646	67.6701
PP	81.8126	64.7564
PP	85.8762	67.9252
PP	91.0913	72.634

## Sheet: Gex
Species	LMA (g/m2)	A_area (μmol CO2 m−2 s−1)	A_mass (nmol CO2 g−1 s−1)	Pot_mid (−Mpa)	gs (μmol H2O m−2 s−1)	PhiPSII (unitless)
HH	216.16	6.35107	29.3813	0.6	0.145135	0.203193
HH	190.124	7.07197	37.1967	0.7	0.133835	0.279237
HH	209.46	7.05681	33.6905	0.91	0.120722	0.253398
HH	207.708	1.95115	9.39372	1.07	0.088548	0.12624
HH	124.717	5.30384	42.5269	0.68	0.149743	0.150302
HH	170.999	7.91971	46.3143	0.68	0.204617	0.201767
HH	154.591	1.08734	7.03367	1.18	0.0433666	0.0975025
HH	166.591	4.18652	25.1305	0.81	0.0641599	0.118776
HH	192.734	3.00181	15.5749	0.99	0.0780021	0.12235
HHPP	179.232	0.337992	1.88578	1.35	NA	0.143594
HHPP	197.558	2.78404	14.0922	1.14	0.0777646	0.18445
HHPP	100.717	9.43916	93.7201	0.71	0.130658	0.259818
HHPP	141.453	7.56867	53.5066	0.69	0.0708467	0.219899
HHPP	151.585	4.41361	29.1165	1.05	0.0713791	0.192598
HHPP	85.3453	4.48347	52.5332	0.89	0.0443588	0.139473
HHPP	145.686	1.19797	8.22297	1.2	0.0230916	0.0764074
HHPP	93.8048	0.878489	9.36507	1.76	0.0085592	0.0391834
HHPP	157.016	8.11677	51.6939	1.12	0.120999	0.16038
HHPP	181.585	3.34029	18.3951	1.08	0.0498434	0.148729
PP	110.984	7.47252	67.3298	1.47	0.134833	0.237438
PP	108.025	8.82315	81.6768	1.19	0.139222	0.253741
PP	108.844	4.27106	39.2401	1.07	0.0910687	0.155561
PP	95.0954	2.05702	21.6311	1.3	0.0752879	0.108122
PP	91.258	6.88762	75.4741	1.55	0.0765196	0.172589
PP	94.2062	3.87975	41.1836	1.25	0.0604739	0.156282
PP	117.535	5.69484	48.4524	1.55	0.130674	0.165835
PP	87.3514	4.95805	56.7598	1.45	0.060076	0.164283
PP	83.9883	4.11617	49.0088	1.58	0.0631961	0.113086
PP	87.2397	1.95616	22.4229	1.79	0.0307983	0.143952
PP	101.617	0.0720724	0.709252	1.72	0.019805	0.0446313
PP	94.2138	0.582463	6.18235	1.49	0.0255624	0.0912197
PP	108.146	0.285324	2.63833	2.14	0.0247034	0.15101
PP	71.6255	5.22137	72.8982	1.43	0.0601393	0.103823

## Sheet: Desiccation test
Species	Desiccation	Fv/Fm_initial	Fv/Fm(desic.) (%)	Fv/Fm(desic.)_Arcsin (degrees)	Fv/Fm(recov.) (%)	Fv/Fm(recov.)_Arcsin (degrees)	RWC_desic. (%)	RWC_desic._Arcsin (degrees)	RWC_recov. (%)	RWC_recov._Arcsin (degrees)
PP	0.8	0.814333	42.8571	40.8934	79.0506	62.7609	16.6667	24.0948	90.7407	72.2845
PP	0.8	0.771	27.1725	31.4176	70.8115	57.2984	11.6022	19.9147	88.9503	70.5848
PP	0.8	0.786667	39.9576	39.2067	86.8525	68.7403	14.8936	22.701	68.0851	55.6024
PP	0.8	0.803	39.3524	38.8523	93.5069	75.2374	7.74908	16.163	81.5498	64.5618
PP	0.8	0.779	32.3492	34.664	93.2196	74.9067	14.4869	22.3719	74.8491	59.9003
PP	0.8	0.767333	39.6612	39.0332	91.4444	72.9923	12.6638	20.8463	65.0655	53.7682
HH	0.8	0.776	6.31443	14.5536	52.4415	46.3994	NA	NA	NA	NA
HH	0.8	0.739667	9.86931	18.3098	84.5859	66.8831	10.05	18.4826	70.0167	56.7995
HH	0.8	0.756667	35.6388	36.6541	75.5691	60.378	28.5714	32.3115	76.1905	60.7941
HH	0.8	0.787667	20.7364	27.0889	85.1308	67.3187	9.09091	17.5484	59.596	50.5324
HH	0.8	0.75975	19.0852	25.9041	59.3247	50.3741	18.1287	25.1999	76.6082	61.0759
HHPP	0.8	0.703333	24.8104	29.8744	56.6164	48.8021	19.2059	25.992	51.5235	45.8731
HHPP	0.8	0.812	54.3103	47.4727	88.2651	69.967	23.0177	28.6702	46.1124	42.7703
HHPP	0.8	0.795	43.6792	41.3688	84.1355	66.5279	13.0435	21.1713	75.1553	60.1028
HHPP	0.8	0.775	22.2796	28.165	78.918	62.6677	11.1901	19.5431	64.476	53.4146
HHPP	0.8	0.806667	64.4008	53.3696	94.6788	76.663	25.4526	30.2986	57.4015	49.2564
HHPP	0.8	0.74425	22.2595	28.1512	73.7688	59.1919	11.0807	19.4435	58.9603	50.1618
PP	0.5	0.775	65.2473	53.8775	82.6129	65.356	24.7312	29.8218	100	90
PP	0.5	0.809333	52.8007	46.6055	81.0544	64.1978	18.0328	25.1285	64.8712	53.6515
PP	0.5	0.771333	74.0277	59.3608	62.0678	51.9833	17.2414	24.5336	72.4138	58.3166
PP	0.5	0.737333	NA	NA	88.5285	70.2025	29.5065	32.9017	69.7885	56.657
HH	0.5	0.763	43.3159	41.1588	77.6409	61.7803	23.9498	29.3002	56.5427	48.7595
HH	0.5	0.78675	44.1902	41.6637	84.4826	66.8013	23.913	29.2755	56.5217	48.7474
HH	0.5	0.8	37.9583	38.0321	79.75	63.2563	9.39977	17.8539	66.0249	54.3465
HH	0.5	0.7685	36.3479	37.0773	76.3826	60.9234	25	30	50	45
HH	0.5	0.787333	42.4217	40.6411	61.3146	51.5394	19.2059	25.992	83.8412	66.298
HHPP	0.5	0.74975	26.4977	30.9814	68.4228	55.8102	0	0	60	50.7685
HHPP	0.5	0.795	67.0021	54.9397	82.8616	65.5446	26.6862	31.1036	70.6745	57.2121
HHPP	0.5	0.70525	49.8405	44.9086	63.0627	52.5723	30.9045	33.774	56.0302	48.4635
HHPP	0.5	0.75975	48.3054	44.0289	68.0487	55.58	22.4138	28.2573	74.1379	59.4329
PP	0.1	0.79	28.6392	32.3545	53.8608	47.2143	1.18577	6.25151	75.2964	60.1965
PP	0.1	0.764	39.3979	38.879	71.7605	57.8993	17.4691	24.7059	72.4897	58.3652
PP	0.1	0.813333	57.418	49.266	84.4672	66.7891	0	0	63.1579	52.6288
PP	0.1	0.77775	74.5741	59.719	68.2996	55.7343	10.5145	18.9208	88.8143	70.4609
PP	0.1	0.742333	42.8379	40.8823	70.3862	57.031	0	0	91.6667	73.2213
PP	0.1	0.7685	61.2015	51.4729	86.3696	68.3341	0	0	88.8889	70.5288
PP	0.1	0.73975	70.632	57.1854	NA	NA	0	0	61.5385	51.6712
HH	0.1	0.7475	32.4749	34.741	53.7458	47.1482	4.89777	12.7859	61.9591	51.9191
HH	0.1	0.764667	28.204	32.0781	89.7123	71.292	0	0	58.3333	49.797
HH	0.1	0.790667	25.7589	30.4996	84.6543	66.9374	0	0	33.3333	35.2644
HH	0.1	0.795	60.4193	51.0139	43.1447	41.0598	6.25	14.4775	84.375	66.7163
HH	0.1	0.7835	48.8194	44.3235	55.1372	47.9486	0	0	50	45
HH	0.1	0.79225	41.0645	39.8527	NA	NA	10.8734	19.2535	82.1747	65.0264
HH	0.1	0.784	29.4005	32.8351	76.0523	60.7012	4.57437	12.3497	78.7943	62.5809
HHPP	0.1	0.74625	27.7052	31.7597	85.4137	67.5474	0.722022	4.87441	63.8989	53.0698
HHPP	0.1	0.78825	28.3222	32.1533	89.4069	71.0059	2.80778	9.64623	67.6026	55.3064
HHPP	0.1	0.7895	44.3635	41.7637	NA	NA	3.58127	10.9086	58.6777	49.9973
HHPP	0.1	0.7625	5.55191	13.6285	77.0164	61.353	3.84615	11.3099	61.5385	51.6712
HHPP	0.1	0.7705	41.3152	39.9986	64.0818	53.1789	4.7619	12.6044	52.381	46.3647
HHPP	0.1	0.784333	27.4756	31.6125	80.068	63.4837	0	0	69.2308	56.3099
HHPP	0.1	0.74625	28.1407	32.0378	81.273	64.358	0.900901	5.44647	41.4414	40.072

## Sheet: Antioxidants
Species	TEAC (mM TE/g DW)
HH	64.1781
HH	108.088
HH	46.9418
HH	103.978
HH	96.0497
HH	108.231
HH	97.3909
HH	94.6087
HH	76.4556
HH	154.2
HH	68.1656
HHPP	110.42
HHPP	91.7918
HHPP	104.699
HHPP	139.225
HHPP	83.7046
HHPP	61.1393
HHPP	75.4326
HHPP	106.35
HHPP	111.259
HHPP	123.2
HHPP	62.1833
HHPP	91.3116
HHPP	77.9266
HHPP	76.0767
HHPP	135.982
HHPP	65.2633
PP	72.6747
PP	78.5794
PP	78.8006
PP	63.4808
PP	97.726
PP	77.2
PP	78.0421
PP	50.6
PP	51.5
PP	37.3209
PP	45.6
PP	78.2604
PP	71.0448
PP	68.89
PP	42.7397
PP	67.4053

## Sheet: C & N total & elements
Species	Ntotal (g/100g)	Ctotal (g/100g)	C/Ntotal	Al (mg/Kg)	As (mg/Kg)	Be (mg/Kg)	Bi (mg/Kg)	B (mg/Kg)	Ca (g/100g)	Cd (mg/Kg)	Co (mg/Kg)	Cr (mg/Kg)	Cu (mg/Kg)	Fe (mg/Kg)	K (g/100g)	Li (mg/Kg)	Mg (g/100g)	Mn (mg/Kg)	Mo (mg/Kg)	Na (g/100g)	Ni (mg/Kg)	Pb (mg/Kg)	P (g/100g)	Rb (mg/Kg)	Sb (mg/Kg)	Si (mg/Kg)	S (g/100g)	Sr (mg/Kg)	Ti (mg/Kg)	Tl (mg/Kg)	Zn (mg/Kg)
HH	1.7113	52.258	30.537	205.627	0.965394	<0,01	0.174324	18.4348	0.152848	0.297103	0.909904	1.51029	3.94106	126.265	0.703509	2.72682	0.136305	283.941	0.360455	0.184704	2.14153	0.803456	0.11867	8.31952	<0,01	741.074	0.122579	14.8328	11.1338	0.287045	65.2824
HH	1.9511	52.284	26.7972	188.039	0.201655	<0,01	0.923149	6.96533	0.139726	0.136288	0.221107	2.43955	4.12797	142.742	0.851381	3.40637	0.101334	151.912	0.214225	0.0706793	1.64134	0.725984	0.127903	8.96793	<0,01	711.517	0.123112	25.5906	12.4549	<0,01	29.7008
HH	1.5905	52.036	32.7168	161.336	0.546713	0.0727101	0.0755125	10.2944	0.162921	0.279263	0.83339	1.32188	4.45558	129.174	0.93885	2.7615	0.10489	216.023	0.261452	0.0549005	3.01588	0.66613	0.129957	17.3237	<0,01	891.475	0.115533	21.6938	10.7513	<0,01	47.4891
HH	1.937	50.612	26.1291	70.158	<0,01	<0,01	0.919456	3.0829	0.0700464	0.17819	0.798784	1.06366	4.61067	61.8057	0.941898	3.09766	0.0822265	82.7947	0.26778	0.0623959	1.8709	0.15869	0.139237	14.3269	<0,01	683.962	0.109839	15.8233	8.48139	<0,01	25.3665
HH	1.6724	51.289	30.6679	173.141	1.53953	<0,01	0.498896	4.35476	0.106614	0.36173	0.904508	2.94158	4.62972	114.36	0.709745	3.64563	0.0985638	86.5853	0.296093	0.0680147	2.29077	<0,01	0.114085	12.7783	<0,01	1021.29	0.0962295	19.1369	11.7069	<0,01	22.7469
HH	1.9296	51.502	26.6905	147.374	0.670714	<0,01	<0,01	6.61871	0.190464	0.203524	0.225094	0.399799	4.10912	116.528	0.865267	3.75053	0.125184	140.249	0.294412	0.109034	0.800351	0.822732	0.111477	9.22132	<0,01	1515.95	0.127758	29.0969	10.7027	<0,01	27.856
HH	1.6249	50.024	30.7859	163.237	0.709743	0.0131306	0.424705	8.99956	0.105144	0.289607	0.480579	0.689089	4.22978	114.433	1.14099	2.47122	0.132819	222.177	0.219491	0.0523121	2.64243	0.085356	0.131015	11.3327	<0,01	696.697	0.128318	14.7553	11.0729	0.0707081	64.2339
HHPP	1.8994	47.49	25.0026	225.072	1.90913	<0,01	0.227099	9.86255	0.226957	0.107704	0.435812	2.28846	5.51629	157.61	1.37544	2.88379	0.254778	73.2993	0.607742	0.0514269	4.53476	0.609663	0.167338	14.3015	0.698928	655.957	0.153923	28.1873	10.6868	0.38234	52.0823
HHPP	1.9632	48.465	24.6867	374.991	0.312985	0.0404359	<0,01	13.1076	0.174831	0.0710614	0.453516	3.56173	5.05791	237.873	1.41104	3.25173	0.166259	79.3669	0.540821	0.0997808	2.74534	0.505672	0.140847	10.6749	0.351393	1276.77	0.141409	18.3622	18.5011	0.304373	56.8178
HHPP	1.8081	47.925	26.5057	546.374	1.09307	0.0574384	<0,01	9.99064	0.261808	0.178948	1.11965	1.04372	4.27291	136.31	1.07516	2.47128	0.133045	176.957	0.314525	0.0460478	0.804333	0.49271	0.145872	13.2079	0.122662	746.594	0.1376	18.1991	13.4152	0.729682	43.5117
HHPP	1.9474	48.657	24.9856	105.248	0.636111	0.0390865	0.155311	7.98691	0.165068	0.275618	0.683109	0.47476	4.25121	76.0304	1.04234	2.39098	0.12404	159.666	0.281791	0.0291647	1.38436	0.857034	0.162892	14.3745	<0,01	777.819	0.132514	10.5941	15.0873	<0,01	45.0838
HHPP	1.9984	47.497	23.7675	532.127	1.60308	<0,01	0.357263	8.3946	0.273205	0.267624	1.25102	4.76342	5.95147	330.869	1.66836	4.98214	0.236303	212.649	0.41046	0.0415321	3.9571	1.43711	0.171781	26.7691	<0,01	798.646	0.158388	27.9113	26.8394	0.235309	86.4803
HHPP	1.5399	47.599	30.9104	276.462	0.410214	<0,01	0.0484326	9.21056	0.23335	0.270631	1.8381	1.62832	4.54955	180.775	0.757634	3.7482	0.167348	199.165	0.485066	0.110773	3.53682	0.705726	0.158732	16.7624	<0,01	1224	0.129409	25.2074	18.1771	0.311421	44.004
HHPP	2.2609	47.109	20.8364	442.659	3.43313	0.0571186	<0,01	9.75352	0.189328	0.144869	3.09728	4.04289	7.71191	296.05	1.34364	5.64881	0.225423	132.549	0.264671	0.0636284	25.2336	0.848728	0.177159	25.7895	0.739267	968.927	0.185336	19.5063	17.5859	<0,01	115.11
PP	2.3563	48.8595	20.7357	558.14	1.05086	<0,01	0.736831	13.9417	0.562034	0.0714762	0.182289	0.836205	5.82782	363.478	1.91622	3.96852	0.218071	68.1663	0.477863	0.0449814	1.07488	1.31344	0.201355	11.8786	0.689011	929.362	0.196274	42.1565	27.0055	1.48456	40.3387
PP	2.0776	48.945	23.5584	492.317	1.97152	0.0680956	<0,01	13.8543	0.385447	0.101611	0.162665	6.60434	5.05002	332.397	1.82168	4.92071	0.165883	57.2017	0.653219	0.039189	2.93896	1.08826	0.148536	9.456	0.828684	727.008	0.166582	29.8372	22.6703	0.658662	72.0924
PP	1.9373	49.266	25.4302	720.494	2.13835	0.0126563	0.232589	22.1604	0.36742	0.0679111	0.234143	3.1444	4.41607	455.973	2.18813	3.4638	0.201262	59.1236	0.646112	0.0807562	1.82759	1.07445	0.173124	8.68977	<0,01	767.754	0.169267	26.6468	34.8306	1.18264	29.7645
PP	2.3503	47.953	20.4029	612.398	1.28253	<0,01	<0,01	19.8432	0.474756	0.0646375	0.311649	4.73506	5.71453	399.147	1.9145	3.2614	0.1864	54.4679	0.649535	0.0633415	2.43154	0.751038	0.147207	8.1431	0.0397617	604.453	0.183441	34.4596	29.6934	1.56845	26.8087
PP	2.129	47.751	22.4288	1076.15	4.76868	<0,01	1.12705	13.9512	0.33845	0.178126	0.447866	7.8699	5.36984	722.532	1.47867	4.94657	0.149996	58.5727	0.467382	0.0696428	3.92536	1.04331	0.131395	5.27526	<0,01	662.211	0.161422	30.0009	54.9563	1.23386	17.5254
PP	2.2609	48.636	21.5118	392.953	3.97036	<0,01	0.787033	17.6994	0.370231	0.157492	0.0907574	2.07373	4.53371	259.328	1.93099	3.48433	0.17981	51.9017	0.633919	0.0449967	1.12242	0.45332	0.191495	6.1804	0.052663	798.263	0.17276	27.8181	19.4004	0.785618	31.437
PP	2.7473	49.228	17.9187	555.213	0.447702	0.00852834	0.750426	13.3752	0.382064	0.0205069	0.207884	6.96786	5.60459	382.962	1.57501	3.92943	0.200955	54.6934	0.633318	0.00781659	3.52014	0.989779	0.195185	2.76218	<0,01	804.635	0.182721	25.9851	25.3449	0.657391	20.3258

## Sheet: C & N cell wall
Species	NCW (g/100 g of AIR)	CCW (g/100 g of AIR)	C/NCW
HH	2.9763	45.212	15.1907
HH	3.1161	45.551	14.618
HH	2.7992	46.242	16.5197
HH	2.8852	45.616	15.8103
HH	2.0836	45.28	21.7316
HH	3.1385	45.842	14.6063
HHPP	3.3881	44.146	13.0297
HHPP	3.6391	45.783	12.5809
HHPP	3.0866	45.805	14.84
HHPP	2.9055	43.662	15.0274
HHPP	2.1887	42.52	19.4271
HHPP	3.5224	45.841	13.0141
PP	2.0238	42.92	21.2076
PP	2.4438	44.158	18.0694
PP	3.173	42.753	13.474
PP	2.6207	42.048	16.0446
PP	2.5299	43.088	17.0315
PP	3.9906	45.1	11.3016
